# Supplementary material for: Gene–Nutrient Interactions in Obesity: COBLL1 Genetic Variants Interact with Dietary Fat Intake to Modulate the Incidence of Obesity
Source: Int J Mol Sci. 2023 Feb 13;24(4):3758. doi: 10.3390/ijms24043758 (PMC9959357; doi:10.3390/ijms24043758)
Supplement: Supplementary file 1 [file ijms-24-03758-s001.zip]

Archive with 1 entries (1 files):
- ijms-2133583-supplementary.pdf
